# Supplementary material for: Serum Uric Acid Levels in Parkinson’s Disease: A Cross-Sectional Electronic Medical Record Database Study from a Tertiary Referral Centre in Romania
Source: Medicina (Kaunas). 2022 Feb 6;58(2):245. doi: 10.3390/medicina58020245 (PMC8877142; doi:10.3390/medicina58020245)
Supplement: Supplementary file 1 [file medicina-58-00245-s001.zip]

Archive with 1 entries (1 files):
- medicina-1547123-supplementary.pdf
